# Supplementary material for: Single Ferritin Nanocages Expressing SARS-CoV-2 Spike Variants to Receptor and Antibodies
Source: Vaccines (Basel). 2024 Apr 23;12(5):446. doi: 10.3390/vaccines12050446 (PMC11125617; doi:10.3390/vaccines12050446)
Supplement: Supplementary file 1 [file vaccines-12-00446-s001.zip]

Archive with 1 entries (1 files):
- vaccines-2943867-supplementary.pdf
